# Supplementary material for: Arginine methylation augments Sbp1 function in translation repression and decapping
Source: FEBS J. 2019 Sep 23;286(23):4693–708. doi: 10.1111/febs.15057 (PMC6916386; doi:10.1111/febs.15057)
Supplement: Supplementary file 1 — Fig. S1. Sbp1 overexpression does not lead to decreased 35S incorporation. Table S1. List of strains used in this study. Table S2. List of plasmids used in this study. [file FEBS-286-4693-s001.zip]

Archive with 1 entries (1 files):
- febs15057-sup-0001-Supinfo.pdf
